# Supplementary material for: Diterpene Resin Acids and Olefins in Calabrian Pine (Pinus nigra subsp. laricio (Poiret) Maire) Oleoresin: GC-MS Profiling of Major Diterpenoids in Different Plant Organs, Molecular Identification and Expression Analysis of Diterpene Synthase Genes
Source: Plants (Basel). 2021 Nov 5;10(11):2391. doi: 10.3390/plants10112391 (PMC8622628; doi:10.3390/plants10112391)
Supplement: Supplementary file 1 [file plants-10-02391-s001.zip]

Archive with 1 entries (1 files):
- plants-1418073-supplementary.pdf
